# Supplementary material for: A New Glucosyl Flavone with Inhibitory Activity of Cancer Cell Viability and Other Bioactive Constituents from the Traditional Kurdish Plant Plantago loeflingii L
Source: Molecules. 2024 Feb 29;29(5):1079. doi: 10.3390/molecules29051079 (PMC10933755; doi:10.3390/molecules29051079)
Supplement: Supplementary file 1 [file molecules-29-01079-s001.zip]

Archive with 1 entries (1 files):
- molecules-2855545-supplementary.pdf
